# Supplementary material for: Do Forms of Silicon Other than Orthosilicic Acid, Application Date and Dose Have a Beneficial Effect on Sugar Beet Yield?
Source: Plants (Basel). 2026 May 9;15(10):1449. doi: 10.3390/plants15101449 (PMC13211158; doi:10.3390/plants15101449)
Supplement: Supplementary file 1 [file plants-15-01449-s001.zip]

Archive with 1 entries (1 files):
- plants-4284533-supplementary.pdf
